# Supplementary material for: Auricular Acupressure Combined with Self-Help Intervention for Treating Chronic Tinnitus: A Longitudinal Observational Study
Source: J Clin Med. 2021 Sep 16;10(18):4201. doi: 10.3390/jcm10184201 (PMC8466364; doi:10.3390/jcm10184201)
Supplement: Supplementary file 1 [file jcm-10-04201-s001.zip]

Archive with 1 entries (1 files):
- jcm-1354077-supplementary.pdf
